# Supplementary material for: Dual Role of microRNA-146a in Experimental Inflammation in Human Pulmonary Epithelial and Immune Cells and Expression in Inflammatory Lung Diseases
Source: Int J Mol Sci. 2024 Jul 13;25(14):7686. doi: 10.3390/ijms25147686 (PMC11276706; doi:10.3390/ijms25147686)
Supplement: Supplementary file 1 [file ijms-25-07686-s001.zip]

Archive with 1 entries (1 files):
- ijms-3014418-supplementary.pdf
